# Supplementary material for: Phase I study of onapristone, a type I antiprogestin, in female patients with previously treated recurrent or metastatic progesterone receptor-expressing cancers
Source: PLoS One. 2018 Oct 10;13(10):e0204973. doi: 10.1371/journal.pone.0204973 (PMC6179222; doi:10.1371/journal.pone.0204973)
Supplement: S1 Table — Sheet 1 contains the individual PK data, for each dose level. These data are summarized in sheet 2. (XLSX) [file pone.0204973.s005.xlsx]

## Sheet: ONA individual PK parameters
	Table B1. Individual Plasma Onapristone Pharmacokinetic Parameter Values and Descriptive Statistics for 10 mg bid Extended
	Release Onapristone in Patients with Progesterone-receptor Expressing Cancers (Protocol ARN-AR18-CT-101, Study Stage 1).
	Treatment	Regimen	Subject ID ANONYMIZED	Tmax	Observed Cmax	Predicted Cmax	Predicted Tmax	lz	t1/2	AUC0-last	AUCt	Cl/F	Vz/F
				(hr)	(ng/mL)	(ng/mL)	(hr)	(1/hr)	(hr)	(ng*hr/mL)	(ng*hr/mL)	(mL/min)	(L)
	ER	10 mg bid	9000	3.05	91.8	93.0	1	0.16	7.03	75168	672	14.9	252
			9001	2.083	222	207	2.083	0.31	4.69	136585	1222	8.2	159
			9002	8	123	101	6	0.019	36.5	651163	5814	1.72	89
			9003	3.00	100	104	2.00	0.32	8.01	486956	4348	2.30	284
			9004	3	227	225	2	0.207	3.95	159317	1422	7.03	165
			9005	2	213	187	1	0.131	3.05	76712	1364	7.3	166
			9006	4	204	177	1	0.053	3.91	203636	1808	5.5	392
			9007	3.083	403	276	3.083	0.184	9.70	233333	2084	4.8	36.2
			9008	2.00	235	171	2	0.348	1.86	63636	1136	8.8	185
			9009	4.083	681	531	4.083	0.189	3.66	64677	4969	2.01	24.6
			9010	4.033	175	101	2	0.229	3.03	18667	1338	7.5	125
			9011	2.97	204	165	2	0.361	1.92	14737	1057	9.5	199
			N	12	12	12	12	12	12	12	12	12	12
			Mean	3.44	240	195	2.35	0.209	7.28	182000	2270	6.63	173
			SD	1.62	161	120	1.45	0.11	9.52	196300	1738	3.74	103
			CV%	47	67	61	62	53	131	108	77	56	59
			Minimum	2	91.8	93.9	1	0.031	1.86	14740	672	1.72	24.6
			Median	3.02	208	174	2	0.198	3.93	106600	1393	7.16	165
			Maximum	8	681	531	6	0.361	36.5	651200	5814	14.9	392
	Table B2. Individual Plasma Onapristone Pharmacokinetic Parameter Values and Descriptive Statistics for 20 mg bid Extended
	Release Onapristone in Patients with Progesterone-receptor Expressing Cancers (Protocol ARN-AR18-CT-101, Study Stage 1).
	Treatment	Regimen	Subject ID ANONIMIZED	Tmax	Observed Cmax	Predicted Cmax	Predicted Tmax	lz	t1/2	AUC0-last	AUCt	Cl/F	Vz/F
				(hr)	(ng/mL)	(ng/mL)	(hr)	(1/hr)	(hr)	(ng*hr/mL)	(ng*hr/mL)	(mL/min)	(L)
	ER	20 mg bid	9012	1.00	488	488	1.00	0.143	4.84	273171	2440	8.2	140
			9013	3.00	159	159	3.00	0.286	2.42	100000	894	22.4	724
			9014	4.00	141	141	4.00	0.17	4.08	64740	1157	17.3	310
			9015	6.12	318	318	6.12	0.072	9.60	20741	3728	5.4	148
			9016	2.00	948	948	2.00	0.143	4.84	6808	6808	2.9	85
			9017	3.00	480	480	3.00	0.133	5.22	66667	4745	4.2	109
			9018	6.00	410	410	6.00	0.023	30.2	417910	7463	2.68	305
			9019	2.00	229	229	2.00	0.01	69.3	115523	7220	2.77	279
			9020	2.00	247	187	2.00	0.158	4.39	155556	1392	14.4	403
			9021	6.00	1466	1466		0.110	6.31	301075	21519	0.93	12
			9022	6.00	1319	1319	6.00	0.151	4.59	202898	14452	1.38	14
			9023	4.00	826	510	3.00	0.179	3.87	567089	5063	3.95	22
			N	12	12	12	12	12	12	12	12	12	12
			Mean	3.76	586	555	3.46	0.131	12.5	191000	6407	7.21	213
			SD	1.88	452	450	1.83	0.073	19.4	171000	6072	7.01	207
			CV%	50	77	81	53	56	155	89	95	97	97
			Minimum	1.00	141	141	1.00	0.01	2.42	6808	894	0.93	12
			Median	3.5	445	445	3.00	0.143	4.84	135500	4904	4.07	144
			Maximum	6.12	1466	1466	6.12	0.286	69.3	567100	21520	22.4	724
	Table B3. Individual Plasma Onapristone Pharmacokinetic Parameter Values and Descriptive Statistics for 30 mg bid Extended
	Release Onapristone in Patients with Progesterone-receptor Expressing Cancers (Protocol ARN-AR18-CT-101, Study Stage 1).
	Treatment	Regimen	Subject ID ANONIMIZED	Tmax	Observed Cmax	Predicted Cmax	Predicted Tmax	lz	t1/2	AUC0-last	AUCt	Cl/F	Vz/F
				(hr)	(ng/mL)	(ng/mL)	(hr)	(1/hr)	(hr)	(ng*hr/mL)	(ng*hr/mL)	(mL/min)	(L)
	ER	30 mg bid	9024	6.00	719	449	2.00	0.428	1.62	6149	6149	4.4	131
			9025	3.00	747	678	2.00	0.113	6.13	314019	5609	5.35	164
			9026	1.00	781	1096	1.00	0.152	4.57	618784	5523	5.43	88
			9027	5.583	694	386	5.583	0.213	3.26	58577	4183	7.17	387
			9028	4.00	676	530	1.00	0.346	2.00	378378	6755	4.44	101
			9029	3.00	988	860	3.00	0.227	3.05	714894	6381	4.7	88
			N	6	6	6	6	6	6	6	6	6	6
			Mean	3.76	767	667	2.43	0.246	3.44	348500	5767	5.25	160
			SD	1.85	114	270	1.72	0.119	1.68	286600	905	1.04	115
			CV%	49	15	40	71	48	49	82	16	20	72
			Minimum	1.00	369	392	1.00	0.113	1.62	6149	4183	4.4	88
			Median	3.5	733	604	2.00	0.22	3.15	346200	5879	5.02	116
			Maximum	8.00	988	1096	5.58	0.428	6.13	714900	6755	7.17	387
	Table B5. Individual Plasma Onapristone Pharmacokinetic Parameter Values and Descriptive Statistics for 40 mg bid Extended
	Release Onapristone in Patients with Progesterone-receptor Expressing Cancers (Protocol ARN-AR18-CT-101, Study Stage 1).
	Treatment	Regimen	Subject ID ANONIMIZED	Tmax	Observed Cmax	Predicted Cmax	Predicted Tmax	lz	t1/2	AUC0-last	AUCt	Cl/F	Vz/F
				(hr)	(ng/mL)	(ng/mL)	(hr)	(1/hr)	(hr)	(ng*hr/mL)	(ng*hr/mL)	(mL/min)	(L)
	ER	40 mg bid	9030	3.00	298	284	2.02	0.311	2.23	86154	1531	26	252
			9031	3.02	508	510	3.02	0.229	3.02	448000	4008	10	257
			9032	6.02	1344	892	6.02	0.198	3.5	1120000	10064	4.0	160
			9033	3.00	916	817	2.00	0.053	13	243478	17584	2.3	484
			9034	1.00	474	570	1.00	0.105	6.63	553086	4932	8.1	210
			9035	6.00	927	661	6.00	0.146	4.75	732026	13070	3.06	20.9
			9036	8.00	1903	998	1.00	0.168	4.12	1317647	23350	1.7	112
			9037	3.03	801	612	3.03	0.053	13.2	1792000	15800	2.5	546
			9038	3.933	291	173	1.00	0.767	0.903	186667	1635	24	157
			N	9	9	9	9	9	9	9	9	9	9
			Mean	4.11	829	613	2.79	0.226	5.71	719900	10220	9.07	244
			SD	2.15	529	270	1.99	0.219	4.48	579000	7759	9.46	170
			CV%	52	64	44	71	97	78	80	76	104	70
			Minimum	1.00	219	173	1.00	0.053	0.903	86150	1531	1.7	20.9
			Median	3.02	801	612	2.00	0.168	4.12	553100	10060	4	210
			Maximum	8.00	1903	998	6.02	0.767	13.2	1792000	23350	26	546
	Table B6. Individual Plasma Onapristone Pharmacokinetic Parameter Values and Descriptive Statistics for 50 mg bid Extended
	Release Onapristone in Patients with Progesterone-receptor Expressing Cancers (Protocol ARN-AR18-CT-101, Study Stage 1).
	Treatment	Regimen	Subject ID ANONIMIZED	Tmax	Observed Cmax	Predicted Cmax	Predicted Tmax	lz	t1/2	AUC0-last	AUCt	Cl/F	Vz/F
				(hr)	(ng/mL)	(ng/mL)	(hr)	(1/hr)	(hr)	(ng*hr/mL)	(ng*hr/mL)	(mL/min)	(L)
	ER	50 mg bid	9039	2.00	1278	1379	1.00	0.488	1.42	811594	7246	6.9	111
			9040	4.07	459	470	3.00	0.165	4.2	560000	4781	10	224
			9041	1.00	1032	1002	1.00	0.162	4.28	75269	5399	9.3	290
			9042	1.00	2492	2269	1.00	0.181	3.82	608696	10973	4.6	83
			9043	3.00	1783	578	1.00	0.324	2.14	608696	10975	4.6	107
			9044	4.00	1712	1430	2.017	0.065	10.6	259259	18432	2.7	31
			N	6	6	6	6	6	6	6	6	6	6
			Mean	2.51	1459	1188	1.50	0.231	4.41	487300	9634	6.3	141
			SD	1.39	700	661	0.84	0.151	3.25	269000	5063	2.9	96
			CV%	55	48	56	46	65	74	55	52	46	68
			Minimum	1.00	459	470	1.00	0.065	1.42	75270	4781	2.7	31
			Median	2.5	1495	1191	1.00	0.173	4.01	584300	9110	5.7	109
			Maximum	4.07	2492	2269	3.00	0.488	10.6	811600	18430	10	290
	TableB7. Individual Plasma Onapristone Pharmacokinetic Parameter Values and Descriptive Statistics for 100 mg QD Immediate
	Release Onapristone in Patients with Progesterone-receptor Expressing Cancers (Protocol ARN-AR18-CT-101, Study Stage 1).
	Treatment	Regimen	Subject ID ANONIMIZED	Tmax	Observed Cmax	Predicted Cmax	Predicted Tmax	lz	t1/2	AUC0-last	AUCt	Cl/F	Vz/F
				(hr)	(ng/mL)	(ng/mL)	(hr)	(1/hr)	(hr)	(ng*hr/mL)	(ng*hr/mL)	(mL/min)	(L)
	ER	100 mg QD	9045	2.05	2661	2716	1.00	0.161	4.31	1473684	26557	3.8	43
			9046	1.00	4398	4544	1.00	0.149	4.64	1555555	27887	3.6	30
			9047	1.00	7507	7299	1.00	0.041	16.9	2456140	87719	1.14	28
			9048	1.00	1556	1688	1.00	0.153	4.62	33573	5995	278	225
			9049	1.00	3053	3428	1.00	0.154	4.51	1018181	18101	5.5	147
			9050	1.00	6600	6464	1.00	0.070	9.96	2153846	77021	1.3	23
			N	6	6	6	6	6	6	6	6	6	6
			Mean	1.17	4296	4357	1.00	0.098	17.2	1807000	46060	2.98	82.7
			SD	0.43	2339	2182	0.43	0.065	22.9	544600	29100	1.66	84
			CV%	37	54	50	37	66	133	30	63	56	102
			Minimum	1.00	1556	1688	1.00	0.011	4.31	1018000	18100	1.14	23
			Median	1.00	3726	3986	1.00	0.11	7.3	1855000	33470	3.08	36
			Maximum	2.05	7507	7299	1.00	0.161	63	2456000	87720	5.5	225

## Sheet: ONA mean PK parameters
Table 3. Mean (CV%) Plasma Onapristone Pharmacokinetic Results for Onapristone in Patients
with Progesterone-receptor Expressing Cancers (Protocol ARN-AR18-CT-101, Study Stage 1).
Treatment	Regimen	Daily Dose	Tmax	Observed Cmax	Predicted Cmax	Predicted Tmax	Ka	t1/2	AUC0-last	AUCt	Cl/F	Vz/F
			(hr)	(ng/mL)	(ng/mL)	(hr)	(1/hr)	(hr)	(ng*hr/mL)	(ng*hr/mL)	(mL/min)	(L)
ER	10 mg bid	20 mg	3.48 (49%)	253 (64%)	186 (56%)	3.12 (56%)	0.049 (39%)	17.0 (37%)	1249000 (58%)	12400 (33%)	0.904 (35%)	141 (37%)
ER	20 mg bid	40 mg	3.68 (51%)	582 (78%)	428 (79%)	3.26 (56%)	0.055 (56%)	18.0 (79%)	1627000 (65%)	25090 (29%)	0.853 (25%)	210 (98%)
ER	30 mg bid	60 mg	3.76 (49%)	767 (15%)	578 (21%)	3.16 (31%)	0.056 (34%)	13.9 (42%)	3193000 (45%	33410 (22%)	0.93 (19ù)	172 (53%)
ER	40 mg bid	80 mg	3.90 (55%)	807 (62%)	597 (44%)	2.71 (70%)	0.036 (80%)	37.0 (104%)	5559000 (40%)	53560 (27%)	0.797 (27%)	148 (56%)
ER	50 mg bid	100 mg	2.81 (47%)	1253 (43%)	964 (44%)	2.81 (47%)	0.068 (72%)	18.7 (94%)	5779000 (35%)	57890 (24%)	0.980 (17%)	151 (66%)
IR	100 mg QD	100 mg	1.17 (37%)	4296 (54%)	3204 (49%)	1.84 (22%)	0.312 (76%)	3.48 (63%)	4381000 (84%)	55050 (56%)	1.86 (70%)	93.6 (127%)
