# Supplementary material for: Phase I study of onapristone, a type I antiprogestin, in female patients with previously treated recurrent or metastatic progesterone receptor-expressing cancers
Source: PLoS One. 2018 Oct 10;13(10):e0204973. doi: 10.1371/journal.pone.0204973 (PMC6179222; doi:10.1371/journal.pone.0204973)
Supplement: S2 Table — Sheet 1 contains PR status raw data. Sheet 2 contains the summary of PR and APR status. (XLSX) [file pone.0204973.s006.xlsx]

## Sheet: raw_data_PR_status
project	studyid	subject	SiteGroup	InstanceName	InstanceRepeatNumber	FolderName	DataPageName	RecordPosition	SaveTS	RecordActive	TUDTC_YYYY	HISTOREP_MM	HISTOREP_DD	TUTESTCD1	TUORRES1	TUORRES1_STD	TUTESTCD2	TUORRES2	TUORRES2_STD	TUMETHOD1	TUORRES3_STD	TRORRES6	TRORRES6_STD	TRTESTCD7	TRORRES7	TRORRES7_RAW	TRTESTCD8	TRORRES8	TRORRES8_STD	TRTESTCD9	TRTESTCD10	TRORRES10	TRORRES10_STD	TRTESTCD11	TRORRES11	TRORRES11_RAW	TRTESTCD12	TRORRES12	TRORRES12_STD	TRTESTCD13	TRORRES14	TRORRES14_RAW	TRORRES15	TRORRES15_RAW
ARN-AR18-CT-101	2	9001	World	Screening Visit	0	Screening Visit	PR Status of the Tumor	1	7/14/2016 7:38:06 PM	True	2012	12	15		archival	1		metastasis	2		4	No	N					No	N			No	N					No	N
ARN-AR18-CT-101	2	9002	World	Screening Visit	0	Screening Visit	PR Status of the Tumor	2	7/14/2016 7:38:06 PM	False	2008	7	3		archival	1		primary	1		2	Yes	Y		3	3		Yes	Y			Yes	Y		1	1		Yes	Y		3	3	1	1
ARN-AR18-CT-101	2	9003	World	Screening Visit	0	Screening Visit	PR Status of the Tumor	2	7/14/2016 7:38:06 PM	True	2014	7	3		new	2		metastasis	2		5	Yes	Y		1	1		No	N			Yes	Y		1	1		No	N
ARN-AR18-CT-101	2	9004	World	Screening Visit	0	Screening Visit	PR Status of the Tumor	1	7/14/2016 7:38:06 PM	True	2011				archival	1		metastasis	2		99
ARN-AR18-CT-101	2	9005	World	Screening Visit	0	Screening Visit	PR Status of the Tumor	1	7/14/2016 7:38:06 PM	True	2008	7	3		archival	1		primary	1		2	Yes	Y		3	3		Yes	Y			Yes	Y		1	1		Yes	Y		3	3	1	1
ARN-AR18-CT-101	2	9006	World	Screening Visit	0	Screening Visit	PR Status of the Tumor	1	7/14/2016 7:38:06 PM	True	2002	9	11		archival	1		primary	1		1	Yes	Y		70	70		Yes	Y			Yes	Y		50	50		Yes	Y		80	80	60	60
ARN-AR18-CT-101	2	9007	World	Screening Visit	0	Screening Visit	PR Status of the Tumor	1	7/14/2016 7:38:06 PM	True	2011	7	3		archival	1		metastasis	2		99	Yes	Y		1	1		No	N			No	N					No	N
ARN-AR18-CT-101	2	9008	World	Screening Visit	0	Screening Visit	PR Status of the Tumor	1	7/14/2016 7:38:06 PM	True	2010	12	15		archival	1		primary	1		99	Yes	Y		1	1		No	N			No	N					No	N
ARN-AR18-CT-101	2	9009	World	Screening Visit	0	Screening Visit	PR Status of the Tumor	1	7/14/2016 7:38:06 PM	True	2006	12	15		archival	1		metastasis	2		1	No	N					No	N			No	N					No	N
ARN-AR18-CT-101	2	9010	World	Screening Visit	0	Screening Visit	PR Status of the Tumor	1	7/14/2016 7:38:06 PM	True	2008	7	3		archival	1		primary	1		99	Yes	Y		15	15		Yes	Y			Yes	Y		20	20		Yes	Y		10	10	18	18
ARN-AR18-CT-101	2	9011	World	Screening Visit	0	Screening Visit	PR Status of the Tumor	1	7/14/2016 7:38:06 PM	True	2014	7	3		archival	1		metastasis	2		99	No	N		0	0		No	N			No	N		0	0		No	N
ARN-AR18-CT-101	2	9012	World	Screening Visit	0	Screening Visit	PR Status of the Tumor	1	7/14/2016 7:38:06 PM	True	2009	7	3		archival	1		primary	1		99	Yes	Y		5	5		No	N			Yes	Y		5	5		No	N
ARN-AR18-CT-101	2	9013	World	Screening Visit	0	Screening Visit	PR Status of the Tumor	1	7/14/2016 7:38:06 PM	True	2007	7	3		archival	1		primary	1		1	Yes	Y		8	8		No	N			Yes	Y		10	10		No	N
ARN-AR18-CT-101	2	9014	World	Screening Visit	0	Screening Visit	PR Status of the Tumor	1	7/14/2016 7:38:06 PM	True	2010	12	15		archival	1		metastasis	2		99	Yes	Y		20	20		No	N			Yes	Y		20	20		No	N
ARN-AR18-CT-101	2	9015	World	Screening Visit	0	Screening Visit	PR Status of the Tumor	1	7/14/2016 7:38:06 PM	True	2009	12	15		archival	1		metastasis	2		99	Yes	Y		80	80		No	N			Yes	Y		70	70		No	N
ARN-AR18-CT-101	2	9016	World	Screening Visit	0	Screening Visit	PR Status of the Tumor	1	7/14/2016 7:38:06 PM	True	2013	12	15		archival	1		metastasis	2		99	Yes	Y		40	40		No	N			Yes	Y		40	40		No	N
ARN-AR18-CT-101	2	9017	World	Screening Visit	0	Screening Visit	PR Status of the Tumor	1	7/14/2016 7:38:06 PM	True	2010	7	3		archival	1		primary	1		3	Yes	Y		50	50		Yes	Y			Yes	Y		65	65		Yes	Y		35	35	60	60
ARN-AR18-CT-101	2	9018	World	Screening Visit	0	Screening Visit	PR Status of the Tumor	1	7/14/2016 7:38:06 PM	True	2002	7	3		archival	1		primary	1		1	Yes	Y		60	60		Yes	Y			Yes	Y		60	60		Yes	Y		20	20	15	15
ARN-AR18-CT-101	2	9019	World	Screening Visit	0	Screening Visit	PR Status of the Tumor	1	7/14/2016 7:38:06 PM	True	2009	12	15		archival	1		metastasis	2		1	Yes	Y		3	3		No	N			Yes	Y		3	3		No	N
ARN-AR18-CT-101	2	9020	World	Screening Visit	0	Screening Visit	PR Status of the Tumor	1	7/14/2016 7:38:06 PM	True	2012	12	15		archival	1		primary	1		3	Yes	Y		30	30		Yes	Y			Yes	Y		10	10		Yes	Y		25	25	8	8
ARN-AR18-CT-101	2	9021	World	Screening Visit	0	Screening Visit	PR Status of the Tumor	1	7/14/2016 7:38:06 PM	True	2011	12	15		archival	1		metastasis	2		99	No	N					No	N			No	N					No	N
ARN-AR18-CT-101	2	9022	World	Screening Visit	0	Screening Visit	PR Status of the Tumor	1	7/14/2016 7:38:06 PM	True	2011	12	15		archival	1		metastasis	2		2	Yes	Y		10	10		No	N			Yes	Y		10	10		No	N
ARN-AR18-CT-101	2	9023	World	Screening Visit	0	Screening Visit	PR Status of the Tumor	1	7/14/2016 7:38:06 PM	True	2011	12	15		archival	1		primary	1		2	Yes	Y		10	10		No	N			Yes	Y		10	10		No	N
ARN-AR18-CT-101	2	9024	World	Screening Visit	0	Screening Visit	PR Status of the Tumor	1	7/14/2016 7:38:06 PM	True	2010	7	13		archival	1		primary	1		1	Yes	Y		8	8		No	N			Yes	Y		8	8		No	N
ARN-AR18-CT-101	2	9025	World	Screening Visit	0	Screening Visit	PR Status of the Tumor	1	7/14/2016 7:38:06 PM	True	2009	7	3		archival	1		metastasis	2		99	Yes	Y		3	3		No	N			Yes	Y		1	1		No	N
ARN-AR18-CT-101	2	9026	World	Screening Visit	0	Screening Visit	PR Status of the Tumor	1	7/14/2016 7:38:06 PM	True	2011	7	3		archival	1		metastasis	2		99	Yes	Y		90	90		Yes	Y			Yes	Y		80	80		Yes	Y		5	5	5	5
ARN-AR18-CT-101	2	9027	World	Screening Visit	0	Screening Visit	PR Status of the Tumor	1	7/14/2016 7:38:06 PM	True	2013	9	11		archival	1		metastasis	2		6	Yes	Y		90	90		Yes	Y			Yes	Y		80	80		Yes	Y		20	20	20	20
ARN-AR18-CT-101	2	9028	World	Screening Visit	0	Screening Visit	PR Status of the Tumor	1	7/14/2016 7:38:06 PM	True	2006	12	15		archival	1		primary	1		1	No	N		0	0		No	N			No	N		0	0		No	N
ARN-AR18-CT-101	2	9029	World	Screening Visit	0	Screening Visit	PR Status of the Tumor	1	7/14/2016 7:38:06 PM	True	2013	1	18		archival	1		primary	1		1	No	N		0	0		No	N			No	N		0	0		No	N
ARN-AR18-CT-101	2	9030	World	Screening Visit	0	Screening Visit	PR Status of the Tumor	1	7/14/2016 7:38:06 PM	True	2011	12	15		archival	1		metastasis	2		99	No	N		0	0		No	N			No	N		0	0		No	N
ARN-AR18-CT-101	2	9031	World	Screening Visit	0	Screening Visit	PR Status of the Tumor	1	7/14/2016 7:38:06 PM	True	2011	4	26		archival	1		metastasis	2		2	Yes	Y		20	20		Yes	Y			Yes	Y		10	10		Yes	Y		10	10	8	8
ARN-AR18-CT-101	2	9032	World	Screening Visit	0	Screening Visit	PR Status of the Tumor	1	7/14/2016 7:38:06 PM	True	2010	6	18		archival	1		primary	1		1	Yes	Y		60	60		Yes	Y			Yes	Y		40	40		Yes	Y		60	60	30	30
ARN-AR18-CT-101	2	9033	World	Screening Visit	0	Screening Visit	PR Status of the Tumor	1	8/30/2016 6:10:00 PM	False											2
ARN-AR18-CT-101	2	9034	World	Screening Visit	0	Screening Visit	PR Status of the Tumor	1	7/14/2016 7:38:06 PM	True	2012	12	15		archival	1		primary	1		3	Yes	Y		90	90		Yes	Y			Yes	Y		90	90		Yes	Y		80	80	80	80
ARN-AR18-CT-101	2	9035	World	Screening Visit	0	Screening Visit	PR Status of the Tumor	1	7/14/2016 7:38:06 PM	True	2006	12	15		archival	1		primary	1		99	Yes	Y		80	80		No	N			Yes	Y		60	60		No	N
ARN-AR18-CT-101	2	9036	World	Screening Visit	0	Screening Visit	PR Status of the Tumor	1	7/14/2016 7:38:06 PM	True	2013	12	15		archival	1		metastasis	2		99	Yes	Y		80	80		No	N			Yes	Y		60	60		No	N
ARN-AR18-CT-101	2	9037	World	Screening Visit	0	Screening Visit	PR Status of the Tumor	1	7/14/2016 7:38:06 PM	True	2013	12	15		archival	1		primary	1		3	Yes	Y		20	20		No	N			Yes	Y		15	15		No	N
ARN-AR18-CT-101	2	9038	World	Screening Visit	0	Screening Visit	PR Status of the Tumor	1	7/14/2016 7:38:06 PM	True	2008	5	4		archival	1		primary	1		1	Yes	Y		8	8		No	N			Yes	Y		5	5		No	N
ARN-AR18-CT-101	2	9039	World	Screening Visit	0	Screening Visit	PR Status of the Tumor	1	7/14/2016 7:38:06 PM	True	2012	9	11		archival	1		primary	1		99	Yes	Y		2	2		Yes	Y			Yes	Y		1	1		Yes	Y		80	80	80	80
ARN-AR18-CT-101	2	9040	World	Screening Visit	0	Screening Visit	PR Status of the Tumor	1	7/14/2016 7:38:06 PM	True	2011	12	15		archival	1		metastasis	2		99	Yes	Y		25	25		No	N			Yes	Y		15	15		No	N
ARN-AR18-CT-101	2	9041	World	Screening Visit	0	Screening Visit	PR Status of the Tumor	1	7/14/2016 7:38:06 PM	True	2012	12	15		archival	1		metastasis	2		99	Yes	Y		90	90		No	N			Yes	Y		90	90		No	N
ARN-AR18-CT-101	2	9042	World	Screening Visit	0	Screening Visit	PR Status of the Tumor	1	7/14/2016 7:38:06 PM	True	2009	12	15		archival	1		primary	1		2	No	N		0	0		No	N			No	N		0	0		No	N
ARN-AR18-CT-101	2	9043	World	Screening Visit	0	Screening Visit	PR Status of the Tumor	1	7/14/2016 7:38:06 PM	True	2012	8	15		archival	1		primary	1		3	Yes	Y		10	10		No	N			Yes	Y		10	10		No	N
ARN-AR18-CT-101	2	9044	World	Screening Visit	0	Screening Visit	PR Status of the Tumor	1	7/14/2016 7:38:06 PM	True	1998	12	15		archival	1		primary	1		1	Yes	Y		90	90		No	N			Yes	Y		90	90		No	N
ARN-AR18-CT-101	2	9045	World	Screening Visit	0	Screening Visit	PR Status of the Tumor	1	7/14/2016 7:38:06 PM	True	2010	12	15		archival	1		primary	1		99	Yes	Y		3	3		No	N			Yes	Y		3	3		No	N
ARN-AR18-CT-101	2	9046	World	Screening Visit	0	Screening Visit	PR Status of the Tumor	1	7/14/2016 7:38:06 PM	True	2014	12	15		archival	1		metastasis	2		99	No	N		0	0		No	N			No	N		0	0		No	N
ARN-AR18-CT-101	2	9047	World	Screening Visit	0	Screening Visit	PR Status of the Tumor	1	7/14/2016 7:38:06 PM	False
ARN-AR18-CT-101	2	9048	World	Screening Visit	0	Screening Visit	PR Status of the Tumor	2	7/14/2016 7:38:06 PM	True	2008	5	19		archival	1		primary	1		2	Yes	Y		10	10		Yes	Y			Yes	Y		5	5		Yes	Y		80	80	70	70
ARN-AR18-CT-101	2	9049	World	Screening Visit	0	Screening Visit	PR Status of the Tumor	1	7/14/2016 7:38:06 PM	True	1996	12	15		archival	1		primary	1		1	Yes	Y		10	10		No	N			Yes	Y		10	10		No	N
ARN-AR18-CT-101	2	9050	World	Screening Visit	0	Screening Visit	PR Status of the Tumor	1	7/14/2016 7:38:06 PM	True	2005	12	15		archival	1		primary	1		1	Yes	Y		19	19		No	N			Yes	Y		5	5		No	N
ARN-AR18-CT-101	2	9051	World	Screening Visit	0	Screening Visit	PR Status of the Tumor	1	7/14/2016 7:38:06 PM	True	2014	8	11		archival	1		metastasis	2		5	Yes	Y		20	20		No	N			Yes	Y		10	10		No	N
ARN-AR18-CT-101	2	9052	World	Screening Visit	0	Screening Visit	PR Status of the Tumor	1	7/14/2016 7:38:06 PM	True	2012	10	31		archival	1		primary	1		3	Yes	Y		10	10		No	N			Yes	Y		10	10		Yes	Y				20	20
ARN-AR18-CT-101	2	9053	World	Screening Visit	0	Screening Visit	PR Status of the Tumor	1	7/14/2016 7:38:06 PM	True	2013				archival	1		metastasis	2		99	No	N		0	0		No	N			No	N		0	0		No	N
ARN-AR18-CT-101	2	9054	World	Screening Visit	0	Screening Visit	PR Status of the Tumor	2	7/14/2016 7:38:06 PM	True	2011	2	23		archival	1		primary	1		1	No	N		0	0		No	N			No	N		0	0		No	N
ARN-AR18-CT-101	2	9055	World	Screening Visit	0	Screening Visit	PR Status of the Tumor	1	7/14/2016 7:38:06 PM	True	2012				archival	1		metastasis	2		3	No	N		0	0		No	N			No	N		0	0		No	N
ARN-AR18-CT-101	2	9056	World	Screening Visit	0	Screening Visit	PR Status of the Tumor	1	7/14/2016 7:38:06 PM	True	1997	5	4		archival	1		primary	1		1	Yes	Y		40	40		Yes	Y			Yes	Y		40	40		Yes	Y		70	70	80	80
ARN-AR18-CT-101	2	9057	World	Screening Visit	0	Screening Visit	PR Status of the Tumor	1	7/14/2016 7:38:06 PM	True	2000	5	4		archival	1		primary	1		1	Yes	Y		60	60		Yes	Y			Yes	Y		70	70		Yes	Y		20	20	10	10
ARN-AR18-CT-101	2	9058	World	Screening Visit	0	Screening Visit	PR Status of the Tumor	1	9/21/2016 1:20:31 PM	True	2013	12	8		archival	1		metastasis	2		4	Yes	Y		30	30		Yes	Y			Yes	Y		30	30		Yes	Y		60	60	80	80
ARN-AR18-CT-101	2	9059	World	Screening Visit	0	Screening Visit	PR Status of the Tumor	2	2016-05-08 14:27:10	True	2011	5	4		archival	1		primary	1		3	Yes	Y		70	70		Yes	Y			Yes	Y		40	40		Yes	Y		40	40	20	20

## Sheet: summary_PR_APR_status
	Global PR status with the bispecific antibody
			Onapristone Dose
	Variable	Overall	10mg BID	20mg BID	30mg BID	40mg BID	50mg BID	100mg QD
	Statistic/Category	(N=52)	(N=11)	(N=13)	(N=6)	(N=10)	(N=6)	(N=6)
	PR Positive n (%) per local evaluation*
	No	0	0	0	0	0	0	0
	Yes	52 (100)	11 (100)	13 (100)	6 (100)	10 (100)	6 (100)	6 (100)
	Median % +ve cells	60	52	80	25	20	50	80
	PR Positive n (%) per central evaluation*
	No	12 (23)	2 (18)	3 (23)	1 (17)	2 (20)	4 (67)	0
	Unknown	1 (2)	1 (9)	0	0	0	0	0
	Yes	41 (79)	8 (73)	10 (77)	5 (83)	8 (80)	2 (33)	6 (100)
	Median % +ve cells**	42	10	42	80	10	31.5	35
	APR status as based on the isoforms specific antobodies, with efficacy data
	Tumor type	No pts	APR+ n (%)	PRA+	PRB+	PRA or B+ n (%)	CBR*	CBR* in APR+	% CBR in APR+
	endometrial	13	8 (62)	11 (85)	11 (85)	11 (85)	2	2	20
	breast	20	6 (30)	15 (75)	13 (65)	15 (75)	3	3	50
	ovarian	13	2 (15)	11 (85)	10 (77)	11 (85)	4	0	0
	sarcoma	5	0	3 (60)	3 (60)	3 (60)	0	0	0
